# Supplementary material for: Optimization of Extraction Conditions and Cytotoxic Activity of Rapanone in Comparison to Its Homologue, Embelin
Source: Molecules. 2022 Nov 16;27(22):7912. doi: 10.3390/molecules27227912 (PMC9693145; doi:10.3390/molecules27227912)
Supplement: Supplementary file 1 [file molecules-27-07912-s001.zip]

Archive with 1 entries (1 files):
- molecules-2000024-supplementary.pdf
